# Supplementary material for: Heterozygous variants that disturb the transcriptional repressor activity of FOXP4 cause a developmental disorder with speech/language delays and multiple congenital abnormalities
Source: Genet Med. 2020 Oct 28;23(3):534–42. doi: 10.1038/s41436-020-01016-6 (PMC7935712; doi:10.1038/s41436-020-01016-6)
Supplement: Supplementary file 1 — Supplementary Table S1 [file 41436_2020_1016_MOESM1_ESM.xlsx]

## Sheet: Blad1
	Missense variants							Truncating variant
			Individual 1	Individual 2	Individual 3	Individual 4	Individual 5	Individual 6
Baseline details
Type of sequencing performed	research WES	research WES	diagnostic WES	diagnostic WES	diagnostic WES	diagnostic WES	research WES	research WGS (but variant confirmed in CLIA lab environment)
Variant already published (PubMedID)	yes (PMID 28135719)	yes (PMID 28373534)	no	no	no	no	yes (PMID 28303347)	reported in ClinVar
Variant details
Variant annotation (isoform 1; NM_001012426.1)
cDNA	c.818C>T	c.1286C>T	c.1508A>G	c.1540G>A	c.1540G>A	c.1549C>A	c.1553A>G	c.193del
protein effect	p.(Ser273Phe)	p.(Ser429Phe)	p.(Tyr503Cys)	p.(Ala514Thr)	p.(Ala514Thr)	p.(His517Asn)	p.(Asn518Ser)	p.(Gln65Serfs*20)
Other variant characteristics
gDNA location (hg19)	g.41555196	g.41557837	g.41559032	g.41562611	g.41562611	g.41562620	g.41562624	g.41533691
heterozygous / homozygous	heterozygous	heterozygous	heterozygous	heterozygous	heterozygous	heterozygous	heterozygous	heterozygous
inheritance	de novo	de novo	de novo	de novo	de novo	de novo; confirmed	de novo	Not inherited from mother; status in father unknown
other SNVs of interest?	not known	hemizygous pathogenic variant in CACNA1F (NP_004174.2; p.(Arg1060Trp))	no	no	no	no	no	no
other CNVs of interest?	not known	not known	Absence of heterozygosity involving approximately 4.1% of the genome.	no	no	no	no	no
Pathogenicity predictions
CADD	22.8	25.1	31	26.8	26.8	27.3	26.3	NA
PolyPhen	0.257	0.608	0.997	0.989	0.989	0.969	1	NA
SIFT	0.03	0.01	0	0	0	0	0	NA
Regional Tolerance (MetaDome)	1	0.97	0.12	0.06	0.06	0.15	0.21	NA
Phenotype details
General
Gender	female	male	female	male	female	male	male	male
Growth parameters
Age at last examination			5y11m	8y3m	7y10m	16y	5y0m	1y9m
Weight			P65	P53	<P1	P90	P35	10.6kg (P50-P75 for height)
Height			P97	P39 (short stature in history; received growth hormone for multiple years)	<P1	<P1	P25	79cm (<P3 for age at WHO chart)
Head circumference			>P97	P99	P25-P50	>P98	P50-P75	35cm at birth (P50-P75)
Pregnancy & birth
Pregnancy			normal	IUGR	IUGR. Partial placenta abruption at 18 weeks	normal	Hernia Diaphragmatica.	questionable vanishing twin (2 gestational sacs at first ultrasound). Mother was taking methimazole PTP prior to pregnancy for hyperthyreoidism, switched to PTU during pregnancy. Mother daily smoker. Polyhydramnios.
Gestational age at birth			39w	38w	38w	39w	38-42w	37w;6d
Birth weight			4050g	2985g	2350g	2722g	2630g	3100g
Development & Behaviour
Motor development			delayed	delayed motor development. Required AFOs and PT/OT for ambulation.	yes,mildly delayed. Received PT and OT	normal motor development	normal, not delayed	delayed. gross motor delay, impaired functional mobility.
Walking independently			26m	20m	15m	14m	not known	unknown
Speech development			speech delays	speech delays	delayed speech/language development	speech delays	delayed speech/language development	delayed
First words			26m	12m	12m	26m	unknown	unknown
Speech therapy in history			yes	yes, still in speech therapy	yes	yes	yes	yes
Formal language disorder			Yes, expressive language disorder.	Yes, expressive language disorder.	unknown	not currently	unknown	no
Speech/language abnormalities			Had one word (Dad) at 26 months of age. Articulation/intelligibility problems. At 3 years of age, her speech rapidly accelerated.	He was delayed in expressive language and had minimal speech until 12 months but was signing well and had advanced receptive language starting at 9 months. He was in speech therapy from 12 months until the end of 3rd grade (for articulation and apraxia).	expressive language delays. Auditory processing disorder.	had speech delays, first words at age 26 months.	speech/language development delays, received speech therapy. Now speaks in full sentences	May 2019: receptive and expressive language skills below average when compared to age matched peers.
Current speech			She is now speaking in full and complex sentences.	Still has a slight lisp.	Mainly expressive language difficulty	normal	full sentences	July 2019: patient doesn't identify between common nounse but does utilize the point gesture for requesting. Has about 20 words.
Intellectual disability			Mild ID	no	no	Mild ID	no	not known
IQ (if known)			not known	not known	not known	69 (WISC-V)	not known	not known
Behavioural/psychiatric problems?			no	no	social pragmatic disorder	no	no	does not understand no.
ASD?			no	no	no	no	no	no
ADHD/ADD?			no	no	ADHD	no	no	no
Neurology
Hypotonia			yes, present at birth. Now mild.	Significant hypotonia as an infant. Resolution in early childhood (around age 3-3.5y)	Infant hypotonia	no	no	yes (july 2019). Shoulders and shoulder girdle definite decreased muscle tone.
Epilepsy			no (but history of febrile seizures)	no	no	no	no	no
EEG			normal	not performed	not performed	normal	not performed	unknown
Brain MRI			normal (age 26m)	not performed	yes (at age 7y): prominent pituitary with convex superior border. Narrowing of the isthmus of the corpus callosum, which can be seen with callosal dysgenesis.	normal	not performed	yes (at age 8 months), showed prominent CSF spaces, may be related to previous ECMO treatment with possible mild periventricular leukomalacia
Other			Sensory concerns with certain textures, receives food therapy.	no	Frequent headache	no	no	Failure to thrive in infancy. Trunk and pelvic weakness, impaired balance and coordination, limited activity tolerance.
Other
Congenital diaphragmatic hernia			no	no	no	no	yes (left)	yes
Skeletal abnormalities			Long, thin fingers (could be familial). Pectus excavatum.	Short stature, received growth hormone for multiple years. Uneven scapula (L higer than R), normal spine films.	Short stature, delayed bone age. Hypermobile joints with associated pain. Left talocalcaneal coalition.	cervical spine abnormalities: hypoplasia of the clivus, mild platybasia, retroflexion of the dens, incomplete fusion of anterior arch of C1, absence of posterior arch of C1 and posterior elements of C2, hypoplasia of posterior elements of C3	C1 vertebra was fused to skull	unknown
Vision		severe myopia	normal	Ptosis (surgery at age 9m, revision needed in next few years). Myopia, astigmatism, exotropia.	Ptosis (right side) and strabismus. Wears glasses.	normal	strabismus	normal
Hearing			normal	normal	normal	Mild hearing loss left ear	normal	normal
Cardiac abnormalities			no	no (normal ultrasound)	no (normal ultrasound)	unknown (no ultrasound made)	no (unknown if ultrasound was made)	no (unknown if ultrasound was made)
Gastrointestinal abnormalities			no	no	no	no	no	episodic vomiting (copious clear vomiting), gastroparesis; intestinal pseudoobstruction; mild malnutrition, on total parenteral nutrition (TPN); dysphagia.
Urogenital abnormalities			no	cryptorchidism	no	no	cryptorchidism (left)	Cryptorchidism. Renal ultrasound: calculus in mid-portion of left kidney.
Endorcrine/immunological/metabolic abnormalities			no	As part of evaluation for failure to thrive/short stature: normal thyroid and immune workup	Normal endocrine workup (evaluated for short stature)	no	no	no
Facial dysmorphisms			Narrow palpebral fissures, widening of inner canthi. Intercanthal folds present with mild reddish discoloration under the eyes. Long nose with flattened nasal root. Long philtrum. Low anterior hairline.	Tented eyebrows, shortened eyelids with bilateral ptosis. Crossbite, high arched palate, small teeth. Dolicocephaly. Abnormal posterior hairline. Narrowed facies, prominent and high forehead.	ptosis (right), long palpebral fissures and eyelashes. Posteriorly rotated ears, overfolded helix. Primary teeth hypoplasia.	short neck, mildly coarsened facies,fleshy earlobes, gingival hyperplasia	no	flat nasal bridge.
Skin/hair/nail abnormalities			no	palmar hidrosis, hirsutism	no	no	no	no
Other			Respiratory illnesses require a prolonged recovery.	Failure to thrive	Reported a history of pancreatitis at the age of 7 years.	gingival hyperplasia	plagiocephaly (required helmet)	Failure to thrive in infancy. Hypertension. Wide set hypoplastic nipples. Multiple hospitalizations for fever with central venous line. Extensive infectious workup performed with no source of fever identified.
Family members?			older sister who did not talk untal age 2y, walked at 15m. Rapid catch-up, currently in normal classes and no therapies needed.	Two younger brothers with FPIES, Pat great uncle with Crohns	11y old brother had seizure-like activity, further details not known	13 year old full brother is healthy. Parents are healthy.	not affected	not known
